# Supplementary material for: Functional Characterization of miR-216a-5p and miR-125a-5p on Pancreatic Cancer Stem Cells
Source: Int J Mol Sci. 2025 Mar 21;26(7):2830. doi: 10.3390/ijms26072830 (PMC11988779; doi:10.3390/ijms26072830)
Supplement: Supplementary file 1 [file ijms-26-02830-s001.zip]

Archive with 1 entries (1 files):
- ijms-3472520-supplementary.pdf
